# Supplementary material for: Experimental Galactose-1-Phosphate Uridylyltransferase (GALT) mRNA Therapy Improves Motor-Related Phenotypes in a Mouse Model of Classic Galactosemia—A Pilot Study
Source: Biomedicines. 2025 Nov 21;13(12):2848. doi: 10.3390/biomedicines13122848 (PMC12731057; doi:10.3390/biomedicines13122848)
Supplement: Supplementary file 1 [file biomedicines-13-02848-s001.zip]

Archive with 1 entries (1 files):
- biomedicines-3817722-supplementary.pdf
